# Supplementary material for: Oxidative balance score and mortality: mediating role of insulin resistance across age strata in the NHANES cohort
Source: Front Nutr. 2025 Jun 9;12:1604696. doi: 10.3389/fnut.2025.1604696 (PMC12184654; doi:10.3389/fnut.2025.1604696)
Supplement: Supplementary file 1 [file Data_Sheet_1.zip]

Archive with 3 entries (2 files):
- Supplementary materials/
- Supplementary materials/Figure S1-S9.docx
- Supplementary materials/Table S1-S10.docx
